# Supplementary material for: Transoral Flexible Laser Surgery of the Larynx with Blue Laser
Source: J Clin Med. 2023 Aug 11;12(16):5250. doi: 10.3390/jcm12165250 (PMC10456013; doi:10.3390/jcm12165250)
Supplement: Supplementary file 1 [file jcm-12-05250-s001.zip]

Archive with 3 entries (3 files):
- Video S1 Reinke's edema.mp4
- Video S2 Vocal fold polyp.mp4
- Video S3 Bilateral vocal fold polyp.mp4
